# Supplementary material for: Factors determining diversity of saproxylic arthropods in the fruiting bodies of the birch polypore fungus (Fomitopsis betulina)
Source: BMC Res Notes. 2025 Aug 18;18:361. doi: 10.1186/s13104-025-07434-6 (PMC12363027; doi:10.1186/s13104-025-07434-6)
Supplement: Supplementary file 1 — Supplementary Material 1 [file 13104_2025_7434_MOESM1_ESM.csv]

Bracket Reference	Acari 1	Acari 2	Acari 3	Acari 4	Acari 5	Acari 6	Acari 7	Araneae 1	Araneae 2	Psocoptera	Reduviidae 1	Carabidae 1	Carabidae 2	Cis bidentatus	Cis bilamellatus	Coleoptera 1	Coleoptera 2	Coleoptera 3	Coleoptera 4	Coleoptera 5	Coleoptera 6	Staphylinidae 1	Staphylinidae 2	Tenebrionidae 1	Diptera 1	Diptera 2	Diptera 3	Lep larvae 1	Symphyta	Diplopod 1	Diplopod 2	Woodlouse 1
EW1A-NE			1												2	9
EW2A-E															1				7									1
EW3A-S															2
EW4A-SE
EW5B-S														2	42				38
EW6A-NE	1		4										1		42	2	3								10			1		2	1
EW6B-S		6							1						29							1
EW7A-W															2
EW8A-SW				17	1	1							1		4				1						19
EW9A-N			2					2				1			2		1	2						1	1	1	1	1
EW9B-NW												1			3
EW10A-S				1											5
EW10B-SW														1	1				3
EW11A-SW															29				22	1								1
EW11B-E										1		2		2	36				1						1			3
EW12B-S											1			4	45							1		1	7			2
EW13A-SE			2												42				7						3			1
EW14A-NE		11	3	3			1								9				9		1		1		8				1			6
Species count for entire area	1	17	11	21	1	1	1	2	1	1	1	4	2	9	291	2	4	2	81	1	1	2	1	2	49	1	1	9	1	2	1	6
